# Supplementary material for: Preliminary Identification of Potential Vaccine Targets for the COVID-19 Coronavirus (SARS-CoV-2) Based on SARS-CoV Immunological Studies
Source: Viruses. 2020 Feb 25;12(3):254. doi: 10.3390/v12030254 (PMC7150947; doi:10.3390/v12030254)
Supplement: Supplementary file 1 [file viruses-12-00254-s001.zip]

Archive with 21 entries (20 files):
- Supplementary Table S1.xlsx
- __MACOSX/
- __MACOSX/._Supplementary Table S1.xlsx
- Supplementary Table S6.xlsx
- __MACOSX/._Supplementary Table S6.xlsx
- Supplementary Table S4.xlsx
- __MACOSX/._Supplementary Table S4.xlsx
- Supplementary Table S5.xlsx
- __MACOSX/._Supplementary Table S5.xlsx
- Supplementary Table S2.xlsx
- __MACOSX/._Supplementary Table S2.xlsx
- Supplementary Table S3.xlsx
- __MACOSX/._Supplementary Table S3.xlsx
- Supplementary Figure S2.pdf
- __MACOSX/._Supplementary Figure S2.pdf
- Supplementary Figure S3.pdf
- __MACOSX/._Supplementary Figure S3.pdf
- Supplementary Figure S1.pdf
- __MACOSX/._Supplementary Figure S1.pdf
- Supplementary Table S7.xls
- __MACOSX/._Supplementary Table S7.xls
