# Supplementary material for: Preliminary Identification of Potential Vaccine Targets for the COVID-19 Coronavirus (SARS-CoV-2) Based on SARS-CoV Immunological Studies
Source: Viruses. 2020 Feb 25;12(3):254. doi: 10.3390/v12030254 (PMC7150947; doi:10.3390/v12030254)
Supplement: Supplementary file 1 [file viruses-12-00254-s001.zip › Supplementary Table S1.xlsx]

## Sheet: Caption
List of GISAID accession IDs for 120 genomic sequences of SARS-CoV-2

## Sheet: Table
EPI_ISL_402119	EPI_ISL_403930	EPI_ISL_404228	EPI_ISL_406533	EPI_ISL_406597	EPI_ISL_407071	EPI_ISL_407896	EPI_ISL_408479	EPI_ISL_408665	EPI_ISL_410045	EPI_ISL_410546	EPI_ISL_411060
EPI_ISL_402123	EPI_ISL_403932	EPI_ISL_404253	EPI_ISL_406534	EPI_ISL_406716	EPI_ISL_407073	EPI_ISL_407976	EPI_ISL_408480	EPI_ISL_408666	EPI_ISL_410218	EPI_ISL_410713	EPI_ISL_411066
EPI_ISL_402124	EPI_ISL_403933	EPI_ISL_404895	EPI_ISL_406535	EPI_ISL_406717	EPI_ISL_407079	EPI_ISL_407987	EPI_ISL_408481	EPI_ISL_408667	EPI_ISL_410301	EPI_ISL_410714	EPI_ISL_411218
EPI_ISL_402125	EPI_ISL_403934	EPI_ISL_405839	EPI_ISL_406536	EPI_ISL_406798	EPI_ISL_407084	EPI_ISL_407988	EPI_ISL_408482	EPI_ISL_408668	EPI_ISL_410486	EPI_ISL_410715	EPI_ISL_411219
EPI_ISL_402127	EPI_ISL_403935	EPI_ISL_406030	EPI_ISL_406538	EPI_ISL_406800	EPI_ISL_407193	EPI_ISL_408008	EPI_ISL_408484	EPI_ISL_408669	EPI_ISL_410531	EPI_ISL_410716	EPI_ISL_411220
EPI_ISL_402128	EPI_ISL_403936	EPI_ISL_406031	EPI_ISL_406592	EPI_ISL_406801	EPI_ISL_407214	EPI_ISL_408009	EPI_ISL_408486	EPI_ISL_408670	EPI_ISL_410532	EPI_ISL_410717	EPI_ISL_411902
EPI_ISL_402129	EPI_ISL_403937	EPI_ISL_406034	EPI_ISL_406593	EPI_ISL_406844	EPI_ISL_407215	EPI_ISL_408010	EPI_ISL_408488	EPI_ISL_408976	EPI_ISL_410535	EPI_ISL_410718	EPI_ISL_411915
EPI_ISL_402130	EPI_ISL_403962	EPI_ISL_406036	EPI_ISL_406594	EPI_ISL_406862	EPI_ISL_407313	EPI_ISL_408430	EPI_ISL_408489	EPI_ISL_408977	EPI_ISL_410536	EPI_ISL_410719	EPI_ISL_411926
EPI_ISL_402132	EPI_ISL_403963	EPI_ISL_406223	EPI_ISL_406595	EPI_ISL_406970	EPI_ISL_407893	EPI_ISL_408431	EPI_ISL_408514	EPI_ISL_409067	EPI_ISL_410537	EPI_ISL_410720	EPI_ISL_411927
EPI_ISL_403929	EPI_ISL_404227	EPI_ISL_406531	EPI_ISL_406596	EPI_ISL_406973	EPI_ISL_407894	EPI_ISL_408478	EPI_ISL_408515	EPI_ISL_410044	EPI_ISL_410545	EPI_ISL_410984	EPI_ISL_411929
