# Supplementary material for: Preliminary Identification of Potential Vaccine Targets for the COVID-19 Coronavirus (SARS-CoV-2) Based on SARS-CoV Immunological Studies
Source: Viruses. 2020 Feb 25;12(3):254. doi: 10.3390/v12030254 (PMC7150947; doi:10.3390/v12030254)
Supplement: Supplementary file 1 [file viruses-12-00254-s001.zip › Supplementary Table S6.xlsx]

## Sheet: Caption
SARS-CoV-derived linear B cell epitopes, excluding those in S and N proteins, that are identical in SARS-CoV-2

## Sheet: Table
Protein	IEDB ID	Epitope
M	21996	GRCDIKDLPKEITVATSR
M	29127	ITVATSRT
M	48052	PKEITVATSRTLSYYKL
M	66409	TSRTLSYYKLGASQRV
