# Supplementary material for: Preliminary Identification of Potential Vaccine Targets for the COVID-19 Coronavirus (SARS-CoV-2) Based on SARS-CoV Immunological Studies
Source: Viruses. 2020 Feb 25;12(3):254. doi: 10.3390/v12030254 (PMC7150947; doi:10.3390/v12030254)
Supplement: Supplementary file 1 [file viruses-12-00254-s001.zip › Supplementary Table S3.xlsx]

## Sheet: Caption
Distribution of all SARS-CoV-derived T cell epitopes obtained using positive MHC binding assays (with associated MHC allele information available at 4-digit resolution) and that are identical in SARS-CoV-2

## Sheet: Table
Protein	MHC Allele Class I	MHC Allele Class II	Total
S	40	26	66
orf1b	45	0	45
N	32	4	36
orf1a	29	0	29
E	1	0	1
M	19	3	22
ORF7a	5	1	6
ORF7b	15	8	23
ORF6	1	0	1
Total	187	42	229
